# Supplementary material for: Genetic variation in the C-type lectin receptor CLEC4M in type 1 von Willebrand Disease patients
Source: PLoS One. 2018 Feb 1;13(2):e0192024. doi: 10.1371/journal.pone.0192024 (PMC5794141; doi:10.1371/journal.pone.0192024)
Supplement: S3 Table — (XLSX) [file pone.0192024.s003.xlsx]

## Sheet: Blad1
S3 Table: MutationTaster results for variants found in CLEC4M in the Swedish type 1 VWD population
chromosome	position	genesymbol	prediction	model	probability	type	AAE	dbSNP	ref	alt	ClinVar	features
19	7828277	CLEC4M	disease_causing	without_aae	0.981551	single base exchange		62623420	A	G		splicing affected; protein features affected
19	7829129	CLEC4M	polymorphism_automatic	without_aae	0.999982	single base exchange		12977324	T	C
19	7829156	CLEC4M	polymorphism_automatic	without_aae	1	single base exchange		62126658	T	C
19	7829164	CLEC4M	polymorphism_automatic	without_aae	1	single base exchange		538442	T	C
19	7829180	CLEC4M	polymorphism_automatic	without_aae	1	single base exchange		12979429	G	A
19	7829388	CLEC4M	polymorphism_automatic	without_aae	1	single base exchange		2335527	T	A
19	7829426	CLEC4M	polymorphism_automatic	without_aae	1	single base exchange		582173	A	G
19	7829539	CLEC4M	polymorphism_automatic	without_aae	1	single base exchange		2335528	G	T
19	7829680	CLEC4M	polymorphism_automatic	without_aae	1	single base exchange		12986314	A	C
19	7829891	CLEC4M	polymorphism_automatic	without_aae	1	single base exchange		55731794	G	A
19	7829946	CLEC4M	polymorphism_automatic	without_aae	1	single base exchange		594793	G	T
19	7831166	CLEC4M	polymorphism_automatic	without_aae	1	single base exchange		868875	A	G
19	7831226	CLEC4M	polymorphism_automatic	without_aae	1	single base exchange		868876	A	T
19	7831429	CLEC4M	polymorphism_automatic	without_aae	1	single base exchange		475896	C	G
19	7831628	CLEC4M	polymorphism_automatic	simple_aae	1	single base exchange	D279N	2277998	G	A
19	7831700	CLEC4M	polymorphism_automatic	without_aae	1e-37	single base exchange		562607	G	C
19	7831953	CLEC4M	polymorphism_automatic	without_aae	1	single base exchange		560634	G	T
19	7832001	CLEC4M	polymorphism_automatic	without_aae	1	single base exchange		874492	A	T
19	7832053	CLEC4M	polymorphism	without_aae	1	single base exchange			A	T
19	7832183	CLEC4M	polymorphism_automatic	without_aae	1	single base exchange		558705	A	G
19	7832286	CLEC4M	polymorphism_automatic	without_aae	1	single base exchange		557094	C	G
19	7832664	CLEC4M	polymorphism_automatic	without_aae	1	single base exchange		2161525	T	C
19	7832778	CLEC4M	polymorphism	without_aae	1	single base exchange			G	C
19	7832959	CLEC4M	polymorphism_automatic	without_aae	1	single base exchange		8113469	C	T
19	7833071	CLEC4M	polymorphism_automatic	without_aae	1	single base exchange		12610506	G	A
19	7833213	CLEC4M	polymorphism_automatic	without_aae	1	single base exchange		8105492	G	T
19	7833408	CLEC4M	polymorphism_automatic	without_aae	1	single base exchange		657855	C	T
19	7833456	CLEC4M	polymorphism_automatic	without_aae	1	single base exchange		9329374	T	C
19	7833690	CLEC4M	polymorphism_automatic	without_aae	1	single base exchange		3745376	G	T
19	7833876	CLEC4M	polymorphism_automatic	without_aae	1	single base exchange		62128260	T	A
19	7833916	CLEC4M	polymorphism	without_aae	0.999999	single base exchange			A	T
19	7833940	CLEC4M	polymorphism	without_aae	1	single base exchange		67057658	G	A
